# Supplementary material for: Genome-wide identification and characterization of superoxide dismutases in four oyster species reveals functional differentiation in response to biotic and abiotic stress
Source: BMC Genomics. 2022 May 18;23:378. doi: 10.1186/s12864-022-08610-9 (PMC9118643; doi:10.1186/s12864-022-08610-9)
Supplement: Supplementary file 1 — Additional file 1 : Table S1. Statistic of duplicated genes in Crassostrea gigas, Crassostrea hongkongensis, and Crassostrea virginica. [file 12864_2022_8610_MOESM1_ESM.xlsx]

## Sheet: Sheet1
Table S1. Statistic of duplicated genes in Crassostrea gigas, Crassostrea hongkongensis, and Crassostrea virginica.
gene1	gene2	similarity(%)	coverage(%)	separated genes	distribution frgment length(bp)
cg_NM_001308888.2	cg_XM_011441495.3	97.93	99.48	0	14751
cg_NM_001308888.2	cg_XM_011416093.3	96.88	100	2	25188
cg_XM_011441495.3	cg_XM_011416093.3	94.82	99.48	1	14304
CH_C02G02368	CH_C02G02367	83.42	90.1	0	17951
CH_C02G02368	CH_C02G02369	79.08	88.72	0	18639
cv_XM_022451521.1	cv_XM_022452581.1	71.76	80.56	2	32618
cv_XM_022451522.1	cv_XM_022451523.1	96.88	100	0	10268
cv_XM_022451522.1	cv_XM_022451521.1	82.87	88.89	0	16696
cv_XM_022451522.1	cv_XM_022452581.1	84.38	90.63	1	18065
cv_XM_022451523.1	cv_XM_022451521.1	81.02	88.89	1	24821
cv_XM_022451523.1	cv_XM_022452581.1	86.46	90.63	0	10059
