# Supplementary material for: Genome-wide identification and characterization of superoxide dismutases in four oyster species reveals functional differentiation in response to biotic and abiotic stress
Source: BMC Genomics. 2022 May 18;23:378. doi: 10.1186/s12864-022-08610-9 (PMC9118643; doi:10.1186/s12864-022-08610-9)
Supplement: Supplementary file 3 — Additional file 3: Table S2. Protein pairs with high similarity between Homo sapiens, Crassostrea gigas, Crassostrea hongkongensis, Crassostrea virginica, and Saccostrea glomerata. [file 12864_2022_8610_MOESM3_ESM.xlsx]

## Sheet: Sheet1
Table S2. Protein pairs with high similarity between Homo sapiens, Crassostrea gigas, Crassostrea hongkongensis, Crassostrea virginica, and Saccostrea glomerata.
gene1	gene2	similarity	coverage
homo_CAG46542.1	cg_XM_034479061.1	70.51	98.72
homo_CAG46542.1	CH_C06G00439	70.51	98.72
cg_XM_011448476.3	CH_C04G01146	99.6	100
cg_XM_011448476.3	cv_XM_022476413.1	89.33	98.8
cg_XM_011448476.3	Sgl016219	86.17	98.41
cg_XM_034479061.1	CH_C06G00439	99.36	100
cg_NM_001308888.2	CH_C02G02368	86.01	90.1
cg_NM_001308888.2	CH_C02G02367	96.35	100
cg_NM_001308888.2	CH_C02G02369	72.09	98.46
cg_NM_001308888.2	cv_XM_022451522.1	93.75	100
cg_NM_001308888.2	cv_XM_022451523.1	92.71	100
cg_NM_001308888.2	cv_XM_022451521.1	81.94	88.89
cg_NM_001308888.2	cv_XM_022452581.1	82.29	90.63
cg_NM_001308888.2	Sgl023943	75.58	89.72
cg_XM_011441495.3	CH_C02G02368	87.05	89.64
cg_XM_011441495.3	CH_C02G02367	94.3	99.48
cg_XM_011441495.3	CH_C02G02369	70.37	98.97
cg_XM_011441495.3	cv_XM_022451522.1	91.71	99.48
cg_XM_011441495.3	cv_XM_022451523.1	92.23	99.48
cg_XM_011441495.3	cv_XM_022451521.1	80.56	89.35
cg_XM_011441495.3	cv_XM_022452581.1	81.87	90.16
cg_XM_011441495.3	Sgl023943	75.12	90.19
cg_XM_011416093.3	CH_C02G02368	83.94	90.1
cg_XM_011416093.3	CH_C02G02367	99.48	100
cg_XM_011416093.3	CH_C02G02369	70.23	98.46
cg_XM_011416093.3	cv_XM_022451522.1	92.71	100
cg_XM_011416093.3	cv_XM_022451523.1	91.67	100
cg_XM_011416093.3	cv_XM_022451521.1	82.41	88.89
cg_XM_011416093.3	cv_XM_022452581.1	81.25	90.63
cg_XM_011416093.3	Sgl023943	74.19	89.72
cg_XM_011436744.3	cv_XM_022460203.1	88.83	96.26
cg_XM_011436744.3	Sgl011058	88.76	97.91
CH_C02G02368	cv_XM_022451522.1	80.31	90.1
CH_C02G02368	cv_XM_022451523.1	80.31	90.1
CH_C02G02368	cv_XM_022451521.1	70.37	80.09
CH_C02G02368	cv_XM_022452581.1	87.5	99.43
CH_C02G02367	cv_XM_022451522.1	92.19	100
CH_C02G02367	cv_XM_022451523.1	91.15	100
CH_C02G02367	cv_XM_022451521.1	82.87	88.89
CH_C02G02367	cv_XM_022452581.1	80.73	90.63
CH_C02G02367	Sgl023943	74.19	89.72
CH_C02G02369	cv_XM_022452581.1	72.22	89.23
CH_C04G01146	cv_XM_022476413.1	89.33	98.8
CH_C04G01146	Sgl016219	86.17	98.41
cv_XM_022460203.1	Sgl011058	84.09	94.25
cv_XM_022476413.1	Sgl016219	84.19	99.6
cv_XM_022449081.1	cv_XM_022452516.1	79.91	80.8
cv_XM_022451522.1	Sgl023943	75.58	89.72
cv_XM_022451523.1	Sgl023943	74.65	89.72
cv_XM_022451521.1	Sgl023943	74.32	99.07
