# Supplementary material for: Genome-wide identification and characterization of superoxide dismutases in four oyster species reveals functional differentiation in response to biotic and abiotic stress
Source: BMC Genomics. 2022 May 18;23:378. doi: 10.1186/s12864-022-08610-9 (PMC9118643; doi:10.1186/s12864-022-08610-9)
Supplement: Supplementary file 5 — Additional file 5: Table S4. Sub-cellular location of oyster SODs according to five databases. [file 12864_2022_8610_MOESM5_ESM.xlsx]

## Sheet: Sheet1
Table S4. Sub-cellular location of oyster SODs according to five databases
ID	signalP	softberry	Euk-mPloc2.0	CELLO	WolF	final
cg_XM_011430838.3	OTHER	Cytoplasmic	Extracell	OuterMembrane	Extracellular	Extracellular
cg_XM_011448476.3	OTHER	Cytoplasmic	Cytoplasm	Extracellular	Extracellular	Cytoplasmic
cg_XM_011416304.3	SP(Sec/SPI)	Plasma membrane	Extracell	Extracellular	Extracellular	Extracellular
cg_XM_034474372.1	OTHER	Extracellular	Extracell	Extracellular	membrane	Extracellular
cg_NM_001308918.1	OTHER	Mitochondrial	Mitochondrion	Cytoplasmic	Mitochondrion	Mitochondrion
cg_XM_034479061.1	OTHER	Cytoplasmic	Cytoplasm	Extracellular	Cytoplasm	Cytoplasm
cg_NM_001308888.2	SP(Sec/SPI)	Extracellular	Extracell	Cytoplasmic	Extracellular	Extracellular
cg_XM_011441495.3	SP(Sec/SPI)	Extracellular	Extracell	Cytoplasmic	Extracellular	Extracellular
cg_XM_011416093.3	SP(Sec/SPI)	Extracellular	Extracell	Cytoplasmic	Extracellular	Extracellular
cg_XM_011416094.3	SP(Sec/SPI)	Plasma membrane	Chloroplast	Cytoplasmic	Extracellular	Cytoplasmic
cg_XM_011436744.3	SP(Sec/SPI)	Extracellular	Extracell	Extracellular	Extracellular	Extracellular
cg_XM_011436741.3	SP(Sec/SPI)	Extracellular	Extracell	Extracellular	Extracellular	Extracellular
cg_XM_034462555.1	OTHER	Extracellular	Extracell	Cytoplasmic	Extracellular	Extracellular
cv_XM_022485022.1	SP(Sec/SPI)	Plasma membrane	Extracell	Extracellular	Extracellular	Extracellular
cv_XM_022462766.1	SP(Sec/SPI)	Mitochondrial	Chloroplast	OuterMembrane	Extracellular	Extracellular
cv_XM_022460203.1	SP(Sec/SPI)	Extracellular	Extracell	Extracellular	Extracellular	Extracellular
cv_XM_022476413.1	OTHER	Cytoplasmic	Cytoplasm	Periplasmic	Extracellular	Cytoplasm
cv_XM_022449081.1	SP(Sec/SPI)	Extracellular	Extracell	Cytoplasmic	Extracellular	Extracellular
cv_XM_022452516.1	OTHER	Extracellular	Extracell	Cytoplasmic	Extracellular	Extracellular
cv_XM_022452520.1	OTHER	Extracellular	Extracell	Cytoplasmic	Cytoplasmic	Cytoplasmic
cv_XM_022451522.1	SP(Sec/SPI)	Extracellular	Extracell	Cytoplasmic	Extracellular	Extracellular
cv_XM_022451523.1	SP(Sec/SPI)	Extracellular	Extracell	Cytoplasmic	Extracellular	Extracellular
cv_XM_022451521.1	OTHER	Extracellular	Extracell	Cytoplasmic	Extracellular	Extracellular
cv_XM_022449088.1	OTHER	Golgi	Extracell	Cytoplasmic	Extracellular	Cytoplasmic
cv_XM_022452581.1	SP(Sec/SPI)	Extracellular	Extracell	Cytoplasmic	Extracellular	Extracellular
cv_XM_022435096.1	OTHER	Mitochondrial	Mitochondrion	Periplasmic	Mitochondrion	Mitochondrion
CH_C02G00935	OTHER	Extracellular	Extracell	Extracellular	Mitochondrion	Extracellular
CH_C02G02366	SP(Sec/SPI)	Plasma membrane	Chloroplast	Cytoplasmic	Extracellular	Extracellular
CH_C02G02368	SP(Sec/SPI)	Extracellular	Extracell	Extracellular	Extracellular	Extracellular
CH_C02G02367	SP(Sec/SPI)	Extracellular	Extracell	Cytoplasmic	Extracellular	Extracellular
CH_C02G02369	SP(Sec/SPI)	Extracellular	Extracell	Cytoplasmic	Extracellular	Extracellular
CH_C03G01680	OTHER	Extracellular	Extracell	Extracellular	Nuclear	Extracellular
CH_C04G01146	OTHER	Cytoplasmic	Cytoplasm	Extracellular	Extracellular	Cytoplasm
CH_C06G00439	OTHER	Cytoplasmic	Cytoplasm	Cytoplasmic	Cytoplasm	Cytoplasm
CH_C06G01251	OTHER	Mitochondrial	Mitochondrion	Cytoplasmic	Cytoplasm	Mitochondrial
CH_C08G01508	OTHER	Mitochondrial	Mitochondrion	Extracellular	Mitochondrion	Mitochondrial
Sgl016219	OTHER	Cytoplasmic	Cytoplasm	Extracellular	Extracellular	Cytoplasm
Sgl010356	SP(Sec/SPI)	Plasma membrane	Extracell	Extracellular	Plasma membrane	Extracellular
Sgl011058	SP(Sec/SPI)	Extracellular	Extracell	Extracellular	Extracellular	Extracellular
Sgl011055	SP(Sec/SPI)	Extracellular	Extracell	Extracellular	Extracellular	Extracellular
Sgl023942	OTHER	Nuclear	Extracell	Cytoplasmic	Cytoplasm_Nuclear	Cytoplasmic
Sgl023943	SP(Sec/SPI)	Extracellular	Extracell	Cytoplasmic	Extracellular	Extracellular
Sgl021124	OTHER	Extracellular	Cytoplasm	Cytoplasmic	Cytoplasm_Nuclear	Cytoplasmic
Sgl008229	OTHER	Mitochondrial	Mitochondrion	Periplasmic	Mitochondrion	Mitochondrion
“cg_” and “cv_” before the gene ID used to separate genes in Crassostrea gigas and Crassostrea virginica.
