# Supplementary material for: Genome-wide identification and characterization of superoxide dismutases in four oyster species reveals functional differentiation in response to biotic and abiotic stress
Source: BMC Genomics. 2022 May 18;23:378. doi: 10.1186/s12864-022-08610-9 (PMC9118643; doi:10.1186/s12864-022-08610-9)
Supplement: Supplementary file 6 — Additional file 6:Table S5. Statistics of conserved ligand amino acids in oyster SODs. [file 12864_2022_8610_MOESM6_ESM.xlsx]

## Sheet: Sheet1
Table S5. Statistics of conserved ligand amino acids in oyster SODs
ID	H(Cu1)	H(Cu2)	H(Cu/Zn3)	H(Zn4)	H(Zn5)	D(Zn6)	H(Cu7)	Summary
cg_XM_011430838.3-ⅰ	1	1	1	0	0	1	1	5
cg_XM_011430838.3-ⅱ	1	1	1	0	0	0	1	4
cg_XM_011430838.3-ⅲ	1	1	1	0	0	0	1	4
cg_XM_011430838.3-ⅳ	1	1	1	0	0	0	1	4
cg_XM_011448476.3	0	1	0	0	0	0	1	2
cg_XM_011416304.3-ⅰ	1	1	1	0	0	0	1	4
cg_XM_011416304.3-ⅱ	1	1	1	0	0	0	1	4
cg_XM_011416304.3-ⅲ	1	1	1	0	0	0	1	4
cg_XM_011416304.3-ⅳ	1	1	1	0	0	0	1	4
cg_XM_034474372.1-ⅰ	1	1	1	0	1	1	1	6
cg_XM_034474372.1-ⅱ	1	1	1	0	0	0	1	4
cg_XM_034474372.1-ⅲ	1	1	1	0	0	0	1	4
cg_XM_034474372.1-ⅳ	1	1	1	0	0	0	1	4
cg_XM_034479061.1	1	1	1	1	1	1	1	7
cg_NM_001308888.2	0	1	0	0	0	1	0	2
cg_XM_011441495.3	0	1	0	0	0	1	0	2
cg_XM_011416093.3	0	1	0	0	0	1	0	2
cg_XM_011416094.3	0	1	0	0	0	1	0	2
cg_XM_011436744.3	1	1	1	1	1	1	1	7
cg_XM_011436741.3	1	1	1	1	1	1	0	6
cg_XM_034462555.1	1	1	0	0	1	1	0	4
CH_C02G00935-ⅰ	1	1	1	0	0	0	1	4
CH_C02G00935-ⅱ	1	1	1	0	0	0	1	4
CH_C02G02366	0	1	0	0	0	1	0	2
CH_C02G02368	0	1	0	0	0	1	0	2
CH_C02G02367	0	1	0	0	0	1	0	2
CH_C02G02369	0	1	0	0	0	1	0	2
CH_C03G01680-ⅰ	1	1	1	0	0	0	1	4
CH_C03G01680-ⅱ	1	1	1	0	1	0	1	5
CH_C03G01680-ⅲ	1	1	1	0	0	0	1	4
CH_C03G01680-ⅳ	1	1	1	0	0	0	1	4
CH_C04G01146	0	1	0	0	0	0	1	2
CH_C06G00439	1	1	1	1	1	1	1	7
CH_C08G01508	1	1	1	1	1	1	0	6
cv_XM_022485022.1-ⅰ	1	1	1	0	0	0	1	4
cv_XM_022485022.1-ⅱ	1	1	1	0	1	0	1	5
cv_XM_022485022.1-ⅲ	1	1	1	0	0	0	1	4
cv_XM_022485022.1-ⅳ	1	1	1	0	0	0	1	4
cv_XM_022462766.1-ⅰ	1	1	1	0	0	0	1	4
cv_XM_022462766.1-ⅱ	1	1	1	0	0	0	1	4
cv_XM_022462766.1-ⅲ	1	1	1	0	0	0	1	4
cv_XM_022462766.1-ⅳ	0	1	0	0	0	0	1	2
cv_XM_022460203.1	1	1	1	1	1	1	1	7
cv_XM_022476413.1	0	1	0	0	0	1	1	3
cv_XM_022449081.1	1	1	0	0	1	1	0	4
cv_XM_022452516.1	1	1	0	0	1	1	0	4
cv_XM_022452520.1	1	1	0	0	1	1	0	4
cv_XM_022451522.1	0	1	0	0	0	1	0	2
cv_XM_022451523.1	0	1	0	0	0	1	0	2
cv_XM_022451521.1	0	1	0	0	0	1	0	2
cv_XM_022449088.1	1	1	0	1	1	0	0	4
cv_XM_022452581.1	0	1	0	0	0	0	1	2
Sgl016219	0	1	0	0	0	1	1	3
Sgl010356-ⅰ	1	1	1	0	0	0	1	4
Sgl010356-ⅱ	1	1	1	0	0	0	1	4
Sgl010356-ⅲ	1	1	1	0	0	0	1	4
Sgl010356-ⅳ	1	1	1	0	0	0	1	4
Sgl011058	1	1	1	1	1	1	1	7
Sgl011055	1	1	1	1	1	1	0	6
Sgl023942-ⅰ	0	1	0	1	0	1	0	3
Sgl023942-ⅱ	0	1	0	1	0	0	0	2
Sgl023943	0	1	0	0	0	1	0	3
Sgl021124	0	1	1	1	1	1	1	6
SUM	42	63	38	12	17	30	41	244
H(Cu1/2/3/7) represented the copper binding histidine residues, H(Zn3/4/5/6) represented the zinc binding histidine residues, H(Cu/Zn3) represented the copper/zinc binding histidine residues, the number was used to distinguish the location of residues. The “0” and “1” in the table represented the absence and presence of the binding residues, respectively. The “ⅰ” to “ⅳ” after the mRNA were used t…
