# Supplementary material for: Genome-wide identification and characterization of superoxide dismutases in four oyster species reveals functional differentiation in response to biotic and abiotic stress
Source: BMC Genomics. 2022 May 18;23:378. doi: 10.1186/s12864-022-08610-9 (PMC9118643; doi:10.1186/s12864-022-08610-9)
Supplement: Supplementary file 7 — Additional file 7: Table S6. Oyster SOD model predicted by phyre2. [file 12864_2022_8610_MOESM7_ESM.xlsx]

## Sheet: Sheet1
Table S6. Oyster SOD model predicted by phyre2
ID	model	Confidence (%)	Sequence identity (%)	Alignment coverage (%)	Hit info 1	Hit info 2	Hit info 3
Sgl008229	1gn4	100	45	87	2.5	PDB header:oxidoreductase	Chain: B: PDB Molecule:superoxide dismutase;
CH_C04G01146	1jk9	100	32	94	2.9	PDB header:oxidoreductase	Chain: D: PDB Molecule:copper chaperone for superoxide dismutase;
cg_XM_011448476.3	1jk9	100	32	94	2.9	PDB header:oxidoreductase	Chain: D: PDB Molecule:copper chaperone for superoxide dismutase;
Sgl016219	1jk9	100	31	94	2.9	PDB header:oxidoreductase	Chain: D: PDB Molecule:copper chaperone for superoxide dismutase;
cv_XM_022476413.1	1jk9	100	29	95	2.9	PDB header:oxidoreductase	Chain: D: PDB Molecule:copper chaperone for superoxide dismutase;
cv_XM_022435096.1	1ma1	100	39	88	2.6	PDB header:oxidoreductase	Chain: E: PDB Molecule:superoxide dismutase;
cg_NM_001308918.1	1ma1	100	38	88	2.6	PDB header:oxidoreductase	Chain: E: PDB Molecule:superoxide dismutase;
CH_C06G01251	1ma1	100	39	98	2.6	PDB header:oxidoreductase	Chain: E: PDB Molecule:superoxide dismutase;
cg_XM_034462555.1	2jlp	100	30	62	1.7	PDB header:oxidoreductase	Chain: A: PDB Molecule:extracellular superoxide dismutase (cu-zn);
cv_XM_022452516.1	2jlp	100	32	80	1.7	PDB header:oxidoreductase	Chain: A: PDB Molecule:extracellular superoxide dismutase (cu-zn);
cv_XM_022449081.1	2jlp	100	32	64	1.7	PDB header:oxidoreductase	Chain: A: PDB Molecule:extracellular superoxide dismutase (cu-zn);
cg_XM_011441495.3	2jlp	100	24	77	1.7	PDB header:oxidoreductase	Chain: A: PDB Molecule:extracellular superoxide dismutase (cu-zn);
CH_C02G02367	2jlp	100	25	77	1.7	PDB header:oxidoreductase	Chain: A: PDB Molecule:extracellular superoxide dismutase (cu-zn);
CH_C02G02366	2jlp	100	27	35	1.7	PDB header:oxidoreductase	Chain: A: PDB Molecule:extracellular superoxide dismutase (cu-zn);
cv_XM_022449088.1	2jlp	100	29	74	1.7	PDB header:oxidoreductase	Chain: A: PDB Molecule:extracellular superoxide dismutase (cu-zn);
cg_XM_011416094.3	2jlp	100	29	35	1.7	PDB header:oxidoreductase	Chain: A: PDB Molecule:extracellular superoxide dismutase (cu-zn);
Sgl023943	2jlp	100	24	71	1.7	PDB header:oxidoreductase	Chain: A: PDB Molecule:extracellular superoxide dismutase (cu-zn);
cv_XM_022451523.1	2jlp	100	26	78	1.7	PDB header:oxidoreductase	Chain: A: PDB Molecule:extracellular superoxide dismutase (cu-zn);
CH_C02G02369	2jlp	100	23	66	1.7	PDB header:oxidoreductase	Chain: A: PDB Molecule:extracellular superoxide dismutase (cu-zn);
cg_XM_011416093.3	2jlp	100	25	78	1.7	PDB header:oxidoreductase	Chain: A: PDB Molecule:extracellular superoxide dismutase (cu-zn);
cg_NM_001308888.2	2jlp	100	24	77	1.7	PDB header:oxidoreductase	Chain: A: PDB Molecule:extracellular superoxide dismutase (cu-zn);
cv_XM_022452581.1	2jlp	100	25	75	1.7	PDB header:oxidoreductase	Chain: A: PDB Molecule:extracellular superoxide dismutase (cu-zn);
cv_XM_022451522.1	2jlp	100	26	78	1.7	PDB header:oxidoreductase	Chain: A: PDB Molecule:extracellular superoxide dismutase (cu-zn);
CH_C02G02368	2jlp	100	25	74	1.7	PDB header:oxidoreductase	Chain: A: PDB Molecule:extracellular superoxide dismutase (cu-zn);
cv_XM_022451521.1	2jlp	100	26	69	1.7	PDB header:oxidoreductase	Chain: A: PDB Molecule:extracellular superoxide dismutase (cu-zn);
cv_XM_022485022.1	6dtk	100	27	30	2	PDB header:oxidoreductase	Chain: A: PDB Molecule:superoxide dismutase c111s/d83s-c111s heterodimer;
Sgl021124	6dtk	100	65	99	2	PDB header:oxidoreductase	Chain: A: PDB Molecule:superoxide dismutase c111s/d83s-c111s heterodimer;
Sgl011058	6dtk	100	38	53	2	PDB header:oxidoreductase	Chain: A: PDB Molecule:superoxide dismutase c111s/d83s-c111s heterodimer;
Sgl010356	6dtk	100	29	30	2	PDB header:oxidoreductase	Chain: A: PDB Molecule:superoxide dismutase c111s/d83s-c111s heterodimer;
cv_XM_022462766.1	6dtk	100	29	34	2	PDB header:oxidoreductase	Chain: A: PDB Molecule:superoxide dismutase c111s/d83s-c111s heterodimer;
cg_XM_011436741.3	6dtk	100	39	31	2	PDB header:oxidoreductase	Chain: A: PDB Molecule:superoxide dismutase c111s/d83s-c111s heterodimer;
cg_XM_034474372.1	6dtk	100	28	31	2	PDB header:oxidoreductase	Chain: A: PDB Molecule:superoxide dismutase c111s/d83s-c111s heterodimer;
Sgl023942	6dtk	100	27	52	2	PDB header:oxidoreductase	Chain: A: PDB Molecule:superoxide dismutase c111s/d83s-c111s heterodimer;
cv_XM_022460203.1	6dtk	100	32	57	2	PDB header:oxidoreductase	Chain: A: PDB Molecule:superoxide dismutase c111s/d83s-c111s heterodimer;
cg_XM_011416304.3	6dtk	100	28	30	2	PDB header:oxidoreductase	Chain: A: PDB Molecule:superoxide dismutase c111s/d83s-c111s heterodimer;
CH_C03G01680	6dtk	100	28	31	2	PDB header:oxidoreductase	Chain: A: PDB Molecule:superoxide dismutase c111s/d83s-c111s heterodimer;
cv_XM_022452520.1	6dtk	100	31	63	2	PDB header:oxidoreductase	Chain: A: PDB Molecule:superoxide dismutase c111s/d83s-c111s heterodimer;
cg_XM_011430838.3	6dtk	100	31	34	2	PDB header:oxidoreductase	Chain: A: PDB Molecule:superoxide dismutase c111s/d83s-c111s heterodimer;
cg_XM_011436744.3	6dtk	100	39	48	2	PDB header:oxidoreductase	Chain: A: PDB Molecule:superoxide dismutase c111s/d83s-c111s heterodimer;
CH_C02G00935	6dtk	100	30	89	2	PDB header:oxidoreductase	Chain: A: PDB Molecule:superoxide dismutase c111s/d83s-c111s heterodimer;
Sgl011055	6hu9	20.7	50	3	3.35	PDB header:oxidoreductase/electron transport	Chain: L: PDB Molecule:cytochrome b-c1 complex subunit 1, mitochondrial;
CH_C08G01508	6i35	100	71	60	2	PDB header:oxidoreductase	Chain: A: PDB Molecule:glycine dehydrogenase (decarboxylating), mitochondrial;
cg_XM_034479061.1	2c9v	100	65	97	Immunoglobulin-like beta-sandwich	Cu,Zn superoxide dismutase-like	Cu,Zn superoxide dismutase-like
CH_C06G00439	2c9v	100	65	97	Immunoglobulin-like beta-sandwich	Cu,Zn superoxide dismutase-like	Cu,Zn superoxide dismutase-like
