# Supplementary material for: Genome-wide identification and characterization of superoxide dismutases in four oyster species reveals functional differentiation in response to biotic and abiotic stress
Source: BMC Genomics. 2022 May 18;23:378. doi: 10.1186/s12864-022-08610-9 (PMC9118643; doi:10.1186/s12864-022-08610-9)
Supplement: Supplementary file 8 — Additional file 8: Table S7. Statistic of predicted protein models by SWISS-MODEL. [file 12864_2022_8610_MOESM8_ESM.xlsx]

## Sheet: Sheet1
Table S7. Statistic of predicted protein models by SWISS-MODEL
model	PDB_ID	Seq identity (%)	ligands	QMEANDisCo Global
a	6dtk	28.25	2 copper ions	0.52±0.05
b	4b3e	65.36	1 copper iron, 1 zinc ions	0.86±0.07
c	3l9y	42.67	1 zinc ion	0.61±0.07
d	6fp6	49.79	none	0.73±0.06
e	2jlp	25.3	none	0.65±0.07
f	2jlp	25.52	none	0.66±0.07
g	3dc6	65.99	1 manganese ion	0.84±0.06
