# Supplementary material for: Genome-wide identification and characterization of superoxide dismutases in four oyster species reveals functional differentiation in response to biotic and abiotic stress
Source: BMC Genomics. 2022 May 18;23:378. doi: 10.1186/s12864-022-08610-9 (PMC9118643; doi:10.1186/s12864-022-08610-9)
Supplement: Supplementary file 9 — Additional file 9: Table S8. List of transcription factors and cis-element numbers of Crassostrea gigas SODs. [file 12864_2022_8610_MOESM9_ESM.xlsx]

## Sheet: Sheet1
Table S8. List of transcription factors and cis-element numbers of Crassostrea gigas SODs
ID	NCBI_ID	TFs	Number of binding site
cg_XM_011416093.3	LOC105318809	AR, BTAF1, IRF5, MYC, POLR3A, SMARCA4, SP2, TP53, ZNF384	4
cg_XM_011416094.3	LOC105318810	ARID3A, BTAF1, FOXM1, IRF5, POLR3A, SMARCA4, ZNF384	5
cg_XM_011416304.3	LOC105318968	AR, BHLHE40, BMI1, BRD4, BRD7, BTAF1, C17orf96, CDK8, CDK9, CHD1, CREB1, CREBBP, CTBP2, EHF, EP300, ERG, ESR1, EZH2, FLI1, FOXA2, FOXG1, HDAC2, HIF1A, HSF1, IRF1, IRF3, IRF5, JUND, KDM1A, KDM5B, KLF15, KMT2A, MAZ, MYB, MYC, NOTCH1, PCGF2, PLAG1, POLR3A, POU5F1, PURA, RELA, REST, RREB1, SMAD1, SMAD4, SMARCA4, SP1, SP1:SP3, SP2, SP3, SP4, SP7, SRC, SUZ12, TAF1, TBL1XR1, TCF4, TP53, TRIM24, VEZF1, Z…	6
cg_XM_034462555.1	LOC105324007	BTAF1, FOXP1, SP2	3
cg_XM_034479061.1	LOC105327946	AEBP2, BARX2, BHLHE40, BMI1, BRD4, BTAF1, C17orf96, CDK8, CDK9, CHD1, CREB1, E2F4, EHF, EP300, ESR1, EZH2, FLI1, FOS, FOXA2, FOXG1, FOXI1, FOXK2, FOXM1, GLI2, HDAC2, HES4, HIF1A, HSF1, IRF1, JUND, KDM1A, KDM5B, KLF15, KMT2A, MAZ, MYB, MYC, NFYA, NFYB, NFYC, NOTCH1, PCGF2, POU5F1, PRKDC, PURA, RBCK1, RBL2, RELA, REST, RFX5, RREB1, SMAD4, SMARCA4, SP1, SP1:SP3, SP2, SP3, SP4, SP7, SPI1, SRC, SREBF1…	5
cg_XM_011430838.3	LOC105329555	BRD4, CHD1, FLI1, HSF1, KLF15, MAZ, MYC, POU5F1, SMAD4, SP1, SP1:SP3, ZNF148, ZNF281, ZNF384	2
cg_XM_011436741.3	LOC105333667	ARID3A, BTAF1, FOXP4, IRF5, POLR3A, SP2, ZNF384	4
cg_XM_011436744.3	LOC105333669	JUN, JUND, MECOM, NFATC1	3
cg_XM_011441495.3	LOC105336969	EP300, EPAS1, ESR1, FOXK1, FOXM1, KLF1, POLR3A, ZNF384	4
cg_XM_011448476.3	LOC105341772	BRD4, BTAF1, CREB1, ESR1, HIF1A, KDM5B, MYC, POLR3A, TP53, ZBTB10, ZNF384	3
cg_NM_001308918.1	LOC105346262	AR, BRD4, CDK8, FOXJ2, IRF1, TP53, ZNF263, ZNF384	6
cg_NM_001308888.2	LOC105349013	AR, BHLHE40, BRD4, BRD7, BTAF1, C17orf96, CHD1, CREB1, CREBBP, EHF, ESR1, EZH2, FLI1, FOXP4, HIF1A, HSF1, IRF3, IRF5, KDM5B, KLF15, MAZ, MYC, NR1H2, NR1H3, NR6A1, POLR3A, POU5F1, RELA, SMAD4, SP1, SP1:SP3, SP2, SP3, SP7, TAF1, TBL1XR1, TP53, VEZF1, ZBTB10, ZBTB33, ZNF148, ZNF281, ZNF384, ZNF92	4
cg_XM_034474372.1	LOC117690351	AR, BRD4, BRD7, BTAF1, C17orf96, CREB1, CREBBP, CTBP2, EHF, ERG, ESR1, EZH2, HIF1A, IRF3, KDM5B, MAZ, MYC, PCGF2, RREB1, SP2, TAF1, TP53, ZBTB10, ZNF384, ZNF92	5
