# Supplementary material for: Genome-wide identification and characterization of superoxide dismutases in four oyster species reveals functional differentiation in response to biotic and abiotic stress
Source: BMC Genomics. 2022 May 18;23:378. doi: 10.1186/s12864-022-08610-9 (PMC9118643; doi:10.1186/s12864-022-08610-9)
Supplement: Supplementary file 10 — Additional file 10: Table S9. Full name and gene family of predicted transcription factors. [file 12864_2022_8610_MOESM10_ESM.xlsx]

## Sheet: Sheet1
Table S9. Full name and gene family of predicted transcription factors
TF	Full name	TF family	Number
AEBP2	AE binding protein 2		1
AR	androgen receptor	Androgen_rcpt	12
ARID3A	AT-rich interaction domain 3A	ARID	2
BARX2	BARX homeobox 2	Homeobox	1
BHLHE40	basic helix-loop-helix family member e40	bHLH	3
BMI1	BMI1 proto-oncogene, polycomb ring finger	chromosome_remodelling_factor	2
BRD4	bromodomain containing protein 4	chromosome_remodelling_factor	7
BRD7	bromodomain containing protein7	chromosome_remodelling_factor	3
BTAF1	B-TFIID TATA-box binding protein associated factor 1		9
C17orf96	elongin BC and polycomb repressive complex 2 associated protein		4
CDK8	cyclin dependent kinase 8		3
CDK9	cyclin dependent kinase 9		2
CHD1	chromodomain helicase DNA binding protein 1	chromosome_remodelling_factor	4
CREB1	cAMP responsive element binding protein 1	TF_bZIP	5
CREBBP	CREB binding protein		3
CTBP2	C-terminal binding protein 2		2
E2F4	E2F transcription factor 4	E2F	1
EHF	ETS homologous factor	ETS	4
EP300	E1A binding protein p300		3
EPAS1	endothelial PAS domain protein 1		1
ERG	ERG, ETS transcription factor	ETS	2
ESR1	estrogen receptor 1	Oestrogen_rcpt	6
EZH2	enhancer of zeste 2 polycomb repressive complex 2 subunit	chromosome_remodelling_factor	4
FLI1	Fli-1 proto-oncogene, ETS transcription factor	ETS	4
FOS	Fos proto-oncogene, AP-1 transcription factor subunit	TF_bZIP	1
FOXA2	forkhead box A2	Fork_head	2
FOXG1	forkhead box G1	Fork_head	2
FOXI1	forkhead box I1	Fork_head	1
FOXJ2	forkhead boxJ2	Fork_head	1
FOXK1	forkhead box K1	Fork_head	1
FOXK2	forkhead box K2	Fork_head	1
FOXM1	forkhead box M1	Fork_head	3
FOXP1	forkhead box P1	Fork_head	1
FOXP4	forkhead box P4	Fork_head	2
GLI2	GLI family zinc finger 2	zf-C2H2	1
HDAC2	histone deacetylase 2	chromosome_remodelling_factor	2
HES4	hes family bHLH transcription factor 4	bHLH	1
HIF1A	hypoxia inducible factor 1 alpha subunit	HIF	5
HSF1	heat shock transcription factor 1	HSF	4
IRF1	interferon regulatory factor 1	IRF	3
IRF3	interferon regulatory factor 3	IRF	3
IRF5	interferon regulatory factor 5	IRF	5
JUN	Jun proto-oncogene, AP-1 transcription factor subunit	TF_bZIP	4
JUND	JunD proto-oncogene, AP-1 transcription factor subunit	TF_bZIP	3
KDM1A	lysine demethylase 1A		2
KDM5B	lysine demethylase 5B	ARID	5
KLF1	Kruppel like factor 1	zf-C2H2	5
KLF15	Kruppel like factor 15	zf-C2H2	4
KMT2A	lysine methyltransferase 2A		2
MAZ	MYC associated zinc finger protein	zf-C2H2	5
MECOM	MDS1 and EVI1 complex locus	zf-C2H2	1
MYB	MYB proto-oncogene, transcription factor	MYB	2
MYC	v-myc avian myelocytomatosis viral oncogene homolog	bHLH	7
NFATC1	nuclear factor of activated T-cells 1	RHD	1
NFYA	nuclear transcription factor Y subunit alpha	NF-YA	1
NFYB	nuclear transcription factor Y subunit beta	NF-YB/C	1
NFYC	nuclear transcription factor Y subunit gamma	NF-YB/C	1
NOTCH1	notch 1		2
NR1H2	Nuclear Receptor Subfamily 1 Group H Member 2	nuclear hormone receptor	1
NR1H3	Nuclear Receptor Subfamily 2 Group H Member 3	nuclear hormone receptor	1
NR6A1	Nuclear Receptor Subfamily 6 Group A Member 1	nuclear hormone receptor	1
PCGF2	polycomb group ring finger 2	chromosome_remodelling_factor	3
PLAG1	PLAG1 zinc finger	zf-C2H2	1
POLR3A	RNA polymerase III subunit A		7
POU5F1	POU class 5 homeobox 1	POU	4
PRKDC	protein kinase, DNA-activated, catalytic polypeptide		1
PURA	Purine Rich Element Binding Protein A		2
RBCK1	RANBP2-type and C3HC4-type zinc finger containing 1		1
RBL2	RB transcriptional corepressor like 2		1
RELA	RELA proto-oncogene, NF-kB subunit	RHD	3
REST	RE1 silencing transcription factor	zf-C2H2	2
RFX5	regulatory factor X5	RFX	1
RREB1	Ras Responsive Element Binding Protein 1		3
SMAD1	SMAD family member 1	MH1	1
SMAD4	SMAD family member 4	MH1	4
SMARCA4	SWI/SNF related, matrix associated, actin dependent regulator of chromatin, subfamily a, member 4	chromosome_remodelling_factor	4
SP1	Sp1 transcription factor	zf-C2H2	8
SP1:SP3	Sp1 transcription factor, Sp3 transcription factor	zf-C2H2	4
SP2	Sp2 transcription factor	zf-C2H2	7
SP3	Sp3 transcription factor	zf-C2H2	7
SP4	Sp4 transcription factor	zf-C2H2	2
SP7	Sp7 transcription factor	zf-C2H2	3
SPI1	Spi-1 proto-oncogene	ETS	1
SRC	SRC proto-oncogene, non-receptor tyrosine kinase		2
SREBF1	sterol regulatory element binding transcription factor 1	bHLH	1
SRF	serum response factor	SRF	1
SUZ12	SUZ12 polycomb repressive complex 2 subunit		2
TAF1	TATA-box binding protein associated factor 1		13
TBL1XR1	transducin beta like 1 X-linked receptor 1		3
TCF4	transcription factor 4	bHLH	2
TFDP1	transcription factor Dp-1	E2F	1
TP53	tumor protein p53	P53	7
TRIM24	tripartite motif containing 24		2
USF1	upstream transcription factor 1	bHLH	1
USF2	upstream transcription factor 2, c-fos interacting	bHLH	1
VEZF1	vascular endothelial zinc finger 1	zf-C2H2	3
ZBTB10	zinc finger and BTB domain containing 10	ZBTB	4
ZBTB33	zinc finger and BTB domain containing 33	ZBTB	3
ZBTB7B	zinc finger and BTB domain containing 7B	ZBTB	2
ZNF143	zinc finger protein 143	zf-C2H2	2
ZNF148	Zinc Finger Protein 148	zf-C2H2	4
ZNF263	zinc finger protein 263	zf-C2H2	3
ZNF281	zinc finger protein 281	zf-C2H2	4
ZNF384	zinc finger protein 384	zf-C2H2	11
ZNF92	zinc finger protein 92	zf-C2H2	4
